# Supplementary material for: Robust multivariate nonparametric tests for detection of two-sample location shift in clinical trials
Source: PLoS One. 2018 Apr 19;13(4):e0195894. doi: 10.1371/journal.pone.0195894 (PMC5908204; doi:10.1371/journal.pone.0195894)
Supplement: S1 File — (XLSX) [file pone.0195894.s008.xlsx]

## Sheet: _0_611
Age	ARM	Base_HIVrisk	Fwup_HIVrisk2	Base_HIVLogRNA	Fwup_HIVLogRNA2	Base_HIVstigma	fwup_HIVstigma2	Base_mentalhealth	fwup_mentalhealth2	Base_multipartner	Fwup_multipartner2	Base_SELFcondom	Fwup_SELFcondom2	education
22.9815	1	8	1	1.6902	4.66464	21	26	1.75	1.91667	5	5	5	4	4
19.2553	1	1	1	1.6902	1.6902	21	26	1.66667	1.41667	4.66667	5	5	5	3
23.6687	1	1	1	5	4.74896	22	13	1.58333	1.16667	5	5	5	5	4
16.449	1	1	1	1.6902	1.6902	12	16	2.08333	2.08333	2	3.33333	2	3	2
23.5893	1	1	1	4.52504	4.46688	30		1.83333		4		4.66667		3
21.7194	1	7	1	1.6902	1.6902	25	22	2.41667	2.16667	3.66667	3.33333	4.33333	4	1
23.9288	1	12	11	4.97267	1.6902	28	24	2.08333	2.08333	3.66667	3	4.66667	4	4
19.8741	1	1	1	4.35793	5	33	37	2.08333	1.91667	5	5	5	5	3
23.6824	1	1	1	4.02531	4.81129	33	32	2	1.5	5	5	5	5	3
20.8706	1	1		3.21484		25		2		3		3		4
22.5626	1	8	10	4.77012	4.33624	23	15	1.5	2	4	4	4	4.33333	3
21.4401	1	6	8	4.62014	4.15609	29	29	1.83333	1.58333	3	3	4	5	4
24.9172	1	1	1	1.6902	1.6902	31	31	1.91667	1.66667	4.66667	5	4.66667	5	3
20.5777	1	5	10	4.64542	4.33288	26	25	1.91667	2.08333	3	3.33333	5	5	4
25.9329	1	5	1	3.79099	4.64572	27	30	1.66667	1.66667	4.66667	5	4	5	4
22.1711	1	1	1	5	5	35	35	2.5	1.83333	4.66667	5	5	5	3
20.8323	1	4	1	5	4.21953	19	21	1.66667	1.41667	5	5	5	5	3
22.6092	1	1	7	4.25527	4.63036	13	14	1.41667	1.41667	3.66667	4	4.33333	4	4
19.1622	1	1	9	3.49969	4.62665	32	14	1.58333	1.66667	4	4	4	4	3
24.3587	1	1	1	1.6902	1.6902	25	24	2.16667	1.5	5	5	5	5	4
21.9274	1	6	6	3.65725	5	31	29	1.83333	1.58333	5	5	5	5	4
23.3429	1	10	10	3.83664	4.73422	24	25	1.66667	1.58333	4.66667	5	5	5	4
23.3785	1	8	3	5	2.84136	16	13	1.66667	1.5	4	5	5	5	4
19.4004	1	10	1	4.98746	4.85302	26	26	1.58333	1.5	5	5	5	5	3
22.4175	1	9	1	4.56703	3.97248	37	33	2.66667	1.58333	5	4	5	5	3
19.603	1	4	4	5	5	24	28	2	2	4	4	4	4	2
21.9274	1	1	1	4.48855	4.88225	17	14	2.16667	1.41667	4	5	4	5	4
24.1971	1	5	10	3.32015	3.70825	29	24	1.66667	1.66667	3.33333	4	5	4.33333	3
22.1711	1	1	1	4.17319	2.549	27	26	2.16667	1.58333	5	5	4.33333	5	3
22.4997	1	11		5		32		2.41667		2		4.66667		4
24.0657	1	6		2.1038		23		2.16667		4.33333		5		4
18.7652	1	1	1	5	5	18	23	1.66667	2.08333	5	3.33333	5	5	3
24.9582	1	1	1	5	5	21	21	1.75	2	4	4	4	4	2
21.629	1	9	1	4.509	1.80618	34	28	2.25	2.08333	1	5	1	5	3
21.0705	1	3	7	4.63643	1.6902	29	27	1.75	1.58333	3.33333	4	4	4	3
25.6153	1	10	6	4.72132	4.41797	33	37	2.08333	1.75	4	3.33333	3.33333	4.66667	3
25.2266	1	1	1	4.80233	3.96788	27	21	2	2	5	5	5	5	3
24.1396	2	1	1	1.6902	1.6902	28	23	2.25	1.83333	5	5	4	5	4
19.7645	2	1	1	5	5	21	22	1.41667	1.33333	4	4	5	5	3
22.9405	2	1	5	3.30963	3.21219	24	25	1.58333	1.91667	5	5	5	5	4
24.0821	2	11		4.53275		26		1.58333		5		5		3
21.7522	2	8		4.74351		25		1.83333		3.66667		5		3
24.2245	2	11		2.82672		27		3.83333		2.33333		5		4
22.371	2	1	5	1.6902	1.6902	22	17	1.33333	1	4.66667	5	4.33333	5	4
23.7673	2	1	1	5	2.98945	31	30	1.66667	1.16667	3.66667	4	5	5	4
20.4353	2	6	8	3.87795	3.89785	22	22	1.58333	1.58333	3	3.66667	5	4.33333	3
24.4682	2	1		3.21219		22		1.83333		4		4.33333		4
23.8905	2	6		4.16435		17		1.25		5		5		3
25.8316	2	5	5	4.53529	4.72117	34	35	2.25	1.66667	3.66667	4	3.33333	3.66667	4
23.3046	2	9	12	4.98767	5	31	20	2.08333	1.58333	4.33333	3.66667	4	4.33333	4
23.1239	2	7	10	1.6902	1.88081	35		1.91667		4		4		3
19.7372	2	7		3.97128		26		2.08333		3.33333		5		4
25.3415	2	4	4	4.04139	4.48833	26	28	1.75	2	4.66667	5	5	5	4
24.3587	2	1	1	1.6902	1.85733	26	27	1.5	1.5	4.66667	4.33333	5	5	4
18.6886	2	3	1	3.77452	4.00937	23	19	2.08333	2	5	4	4.66667	4	3
24.3641	2	4	6	5	5	27	27	1.83333	1.91667	4	3.66667	4.66667	4.66667	4
22.4422	2	11	9	1.6902	1.6902	27	27	1.66667	1.33333	3.33333	3	5	5	3
23.6632	2	5	9	3.88593	1.6902	30	32	2.33333	2.16667	3	3.66667	3.33333	4	3
25.0951	2	6	10	1.6902	1.6902	28	30	2.08333	2.5	3	3.66667	5	4	3
22.6694	2	6	1	5	2.43136	27	24	1.66667	1.58333	5	5	5	5	3
21.7139	2	1		2.92324		29		1.91667		5		5		3
22.0999	2	6	1	5	5	35	31	1.83333	1.91667	5	5	5	5	4
24.1944	2	1		3.56146		26		1.5		5		5		4
24.1643	2	6		4.20134		28		1.5		3		4		3
24.7009	2	1	10	4.55453	4.60483	32	27	1.33333	1	5	5	5	5	4
23.3922	2	12	10	5	3.99038	26	28	2	1.91667	4.66667	3	5	5	4
22.653	2	6	6	1.6902	1.6902	23	37	1.16667	1.33333	5	5	5	5	4
19.9781	2	10	9	4.49969	5	28	27	1.66667	1.58333	3.66667	2.66667	3.66667	3.66667	3
23.8741	2	1		1.6902		16		2.08333		3		5		4
19.0719	2	10		5		29		1.33333		5		5		3
23.6934	2	1	1	4.60511	1.6902	30	29	1.41667	1.41667	5	5	5	5	4
17.744	2	1	10	4.32566	4.35201	25	22	1.5	2.08333	5	4	4	4	3
21.4319	2	6	6	3.70603	1.6902	18	17	2.33333	1.91667	3.66667	4	5	5	3
20.5613	2	1	1	4.53298	1.74819	29	37	2.5	1.83333	4.66667	4	5	5	4
